# Supplementary material for: Amantadine Toxicity in Apostichopus japonicus Revealed by Proteomics
Source: Toxics. 2023 Feb 27;11(3):226. doi: 10.3390/toxics11030226 (PMC10053536; doi:10.3390/toxics11030226)
Supplement: Supplementary file 1 [file toxics-11-00226-s001.zip]

Archive with 1 entries (1 files):
- toxics-2120618-supplementary.pdf
